# Supplementary material for: Genome-wide identification of BcGRF genes in flowering Chinese cabbage and preliminary functional analysis of BcGRF8 in nitrogen metabolism
Source: Front Plant Sci. 2023 Mar 9;14:1144748. doi: 10.3389/fpls.2023.1144748 (PMC10034182; doi:10.3389/fpls.2023.1144748)
Supplement: Supplementary file 2 [file Table_1.xlsx]

## Sheet: BcGRF
A list of the 53 growth-regulating factor (GRF) sequences found in Brassica campestris, Arabidopsis, rice, and Chinese cabbage
Name	ID	Sequences
BcGRF1	Bra_cxA01g007880.1	MMSLSGSSGRPIGRPPFTPTQWQELEHQALIYKYMVSGVPVPPDLIFSIRRSLDSSLVSRLLPHQPLGWGCYQMGFGRKQDPEPGRCRRTDGKKWRCSREAHPDSKYCEKHMHRGRNRAKKSIDQSQTAAPLTSPSLSFPNNIPSPTLSSSTTTTTTTTTTTTYSASSSSPLAEAYSNSNRFGVGSSNNRGYFNNHSFDYPYPSTPPKQQQQQQQTLSHVSALSLHQNTSTPQLNVFASATDHKDFRYFQGIGERVGVGERTFFPEASRSFQDSPYHHQQPLATVVDNPYDCTTDHKFDHHHTYSSSSQHHHHDQDHRQQQQCFVLGADMFNKPTRTILENTSRQDYLNQEEEEKDSSDTKKSLHHFFGEEWTQNKNSSDSWLDLSSQSRLDTVIVDLD…
BcGRF2	Bra_cxA01g032630.1	MWKTIATSKTPLSELKPEPYSRIVVSGISVLESYECEEYVITADPQIIEFFCTAKVNEIHPDKGSVWTSVSNQTGSAVLVAFDEEMATITKIQASEAAYIVIFSGAAYIGVNAKVDRELRQFITEIVGSTYTFQLKLIAFNFTSKHQTFTISRIFTVLERPTVPAFIIEVCPHSMGTRAEHNKEDFVGCGFGFGVVEPSHREVMIPSHHHHHYPSYISPSSYSGSAGVTDPVFSSSTNHAYTCSLGEMYSLAGSNSAAVSAADPLFTLSSSGEMGRSMSEKEGAAAAAFSESQWQELERQRNIYEYIMASLPVPPELLTPFPKHPSHTYHHDVAKGGSLKLGITSNASNNAADMEPWRCKRTDGKKWRCSRSAVPDQKYCERHTHKSRPRSRKHVESSQ…
BcGRF3	Bra_cxA01g045660.1	MDLGSVTGNVNGSPSLKELRESKQDRSGFDGEDCLQQSSKLARTIAEDKHLPSSYAAAYSRPMSFHQGIPLARSASLLSSDSRRQEHMLSFSDKPEAFDFSKYVGLDNNKNSLSPFLHQLPPPYCRTPGGGYGSGGMMMSMQGKGPFTLTQWAELEQQALIYKYITANVPVPSSLLISIQKSFYPYRSFPPSSFGWGTFHLGFAGGKMDPEPGRCRRTDGKKWRCSKDAVPDQKYCERHINRGRHRSRKPVEVQPGQTAASKAVASRNTASQSPNNRYIFIFSILLHVSPECDISIHRQLATQGTEKQQQQLFWVWSRNLSFIAHIVVPRL*
BcGRF4	Bra_cxA02g034810.1	MDFLKVSDKTTTPYRNNSLFGLSQQHMEIHPHPHPHPHVITPHAGNGVMGCYYYYPFTNAQLKELERQAMIYKYMIASIPVPFDLLVSSSSYAPPCNNKNAVGDLEPGRCRRTDGKKWRCSKEVVSNHKYCERHLHRGRPRSRKHVELPYSRPINIGGGSEKNRVLSSIKDTTVVEPKEVSSALSNYRGLEIFPASASNEQENKYLNFIDVWSDGVRSSEKQSTPASSSSPNGNPSLYSLDLSMGGNSLMGHDEMGLRVIGPGRDDPHGYGPYGGVVSSSLDEMSRWLTSTSATPGGPLAEILRPNPSSAFSGEMEGNSLTATPTPSSSPSRVVKKVTGSVSDDSSKI*
BcGRF5	Bra_cxA03g004750.1	MMMSMQGKGPFTLTQWAELEQQALIYKYITANVPVPSSLLISIQKSFFPYGSLPPSSFGWGTFHLGFAGGNMDPEPGRCRRTDGKKWRCSRDAVPDQKYCERHINRGRHRSRKLVEVQSNQTAAAAAAASKAVTAQQQSVAAGGINRNRSLTTAAQYINPSNNSRVQSQVYPSTVNLQPKESPKPRNNNSSFEFGHISSDSLVNPHNHSSWPEELKSDWTQLSMSIPVASSSSSSPSSTGEDKTTLSPLRLSQESEQETTLKKVNTWIPISWGNSLGGPLGEVLNSTTNS
BcGRF6	Bra_cxA03g041560.1	MDLGVRFEGSVSGHENGSPGQTELGSGFGNKQERSGFDGEDFWRSSKLSRTLIDGFSSSSAAAKTLSFHQGIPLLRSTSVDPRRQEQMLSFSPASDKSDVSPYLQYCRNSGLKKVLLFFFLPKYGYGFLSGYGLGGMMNTNSMHGSLLTGAKGPFSLTQWAELEQQALIYKYITANVPVPSSLLLSLKKSFFPYGSLPPNSFGWGSFHLGFSGGNMDPEPGRCRRTDGKKWRCSRDAVPDQKYCERHINRGRHRSRKPVEGLNGHNTNATAAASAASKAAAATTVVATRGSDNNNSLAAVGTHHHHAIPSMANSDRVQNAQGASVFPATMSLQSKESHQKQSSSPFEFGLISSDSLLNPSHKQPSYANSSKGFGSYLDFSNQAKNSNVDSWTEELKSDW…
BcGRF7	Bra_cxA03g030750.2	MMNLSGTSGRTIERPPFTPTQWQELEHQALIYKYMVSGVPVPPELILSIRRSLDSSLVSRLLPHQSIGWGCYQMGSGRKPDPEPGRCRRTDGKKWRCSREAHPDSKYCEKHMHRGRNRAKKALDQNQTIAPSTSPSLSFPNKDNPISPTLSSSSSSFIDTYSRFGVGSSNSRGYFNNHSLDYPYPSSCSPKQQQTLEHASALSLHQNKSSISQFNVLASETDHKDFSSDHHHTYSSSSSSSRQRDHHQQQQHFVLGADEFNKPTRTVFSNTPRQGHQEEEEKDSPKIKKSLHHFFGEDWAQIKNTSDSWLDLSSQSRLDTALY*
BcGRF8	Bra_cxA03g014750.1	MRSSHGNVRRGVPLPEHTSPGTVTLTELVVVIPMTTMLRLFEWGLLFLVLMGTRAERNKEDFVGGFGFGVVEHSHKDVMLPSHHYHSYSSPASASFCYCSNGVADPIFSASNTSTLGEMFSLGGSNSTAGVSVADPFFTLTSSGEMGRSMSGKEGAAFSEAQWQELERQRNIFKYMMASLPVPSELLSPFSRNHTNNHDVTVARGGSLKLGIASNASNNTADMEPWRCKRTDGKKWRCSRNVVPDQKYCERHAHKSRPRSRKHVETPSHSHHNDARTTKNVASQFATAYPQFYGPPLSQFSAVSTLPPASSSYDHHHSGLRWLMKEGDSIATLNPEIHEAAQLKVGSSRELKRGFEYDLNYIQNDPLVDQRFGALEGLLSPNRQETRRFLVEGEQDEAM…
BcGRF9	Bra_cxA03g048510.1	MDLQLKQWRSKQVQTESEPQPSAAKIPRHAFDPIQSQTATSTVLPLFAPEPASSKLSSLCPDSSSRFSKMGSFFSSAQWQELELQALIYRYMLAGAAVPQELLLPIKKSLLHLSPSYFLHHLPHYQPAWYLGRGAMDPEPGRCRRTDGKKWRCSRYCERHMHRGRNRSRKPVETPIVNATTTTSMASPATAAPSSTPSSAFGGGEEVGQGGSSSFFFSSQSCSEMKQESNNNKRPYESHNGFGSNGSDGGHILRHFFDDWPRSEADNSSSPMISATCLSISMPGNSSSDVSLKLSTGNEEEARSNNIGRDQQNMSWWSGGGTNHNHHHMGGPLAEALRSSSSSSPTSVLHQLGVSTQAFH*
BcGRF10	Bra_cxA04g001300.1	MEEKKHSLQSNKMQSPKTEEEDEWRRKKWPCMKAAQLQEFRMQALVYRYIEAGVRVPNHLVVPIWNSLALSSSSSSGYLIHNNYPSSSNAVLNDKVDPEPTRCRRTDGKKWRCSNKVLLFQKYCERHMHRGRKRSRKLVESSSSYDVASSSASTKRDNTDGLNSSTESHCVSHGAMSVSSNAQVVTIASLPSARVCDNIPRPSLVVTESTNKSVRRRITDMSYDDFIKQRGATTCVRGFPVQGSERLPSVQKFFPEASDNSSEAARISSNRKNEIIARSREWKNMNVNCGGLFPGIHFSPDTVLQDRGGFGLHRVETDSEPGRCRRTDGKKWRCSKDVLSGQKYCDRHMHRGSIKKKHPVETTHTHENTVKTAARSVTCQDGDGQKLPVSVLGREQLSR…
BcGRF11	Bra_cxA04g006920.1	MDLQLKQWRSQQQVQQQTEPEEQPSAAKIPKHVFDQFQPQTAASTALPLFTPDPTPSKLSSLSADSSARFPKMGSFFSWAQWQELELQALIYRYMLAGAAVPQELLLPIKKSLLHLSPSYFLHQHLPHYQPAWYLGRGAMDPEPGRCRRTDGKKWRCSRYCERHMHRGRNRSRKPVETPTVNATTTTTMASAAAAAAPAPAPTTTSFAFGGGEEVGQGGSPCFFFSVNSCSEMKQDTNNNNKRPYESHNGFGNNNTSDGGHTLRHFFDDWPRSEADNNNSSPMTSATCLSISMPGNSSSDVSLKLSTGNEEEARSNGRDQQNMNSWWSGGGPHHNNNNHMGGPLAEALRSSSSTSPTSVLHQLGVSTQAFH*
BcGRF12	Bra_cxA04g033250.1	MDLQLKQWRIQQQNESEEQSYATKMSKSFSHQIQSQTATSATALPLFVPEPTTSSSFSCFSPDSSSSRLLKMGNLFSLAQWQELELQALIYRYMLAGASVPQELLLPIKKSLFHQSHLNFLHYPLQHNFPHHQPWYWGRGAVDPEPGRCKRTDGKKWRCSRDVVASYKYCDRHIHRGRNRSRKPVETTTNAATNAASSFALGEKLGQGPDNLFFSSSSSHSSTQHLHLNSHQSCSSEMKQESNNKKRPYEAHNNGRTNDGHILRHFFEDWPQSSDSTSRPMSSSTCHHSISMPSYASSDVSLKLSTCNEEEEANMINNNNNEKEHQQNMNCLSSGGNDYNMDGPLAEALRWNLALQSRLPVTSLYRK*
BcGRF13	Bra_cxA05g010200.1	MMSLSGNGGRTIERPPFTPTQWQELENQALIYKYMVSGVPVPPELIFSIRRSLDSSLVSRLLPHQSIGWGCYQMGFGRKPDPEPGRCRRTDGKKWRCSREAYPDSKYCEKHMHRGRNRARKSIDQNQTTAPLTSPSLSFPNNNNPSPTLSSSSSTYSASSSSPSIDAYSNINRLGVGNSNSRGYFNNHSLDYPYPLSSPKQQQQQQTLHHASALSLHQNASTASQFNALASATDHKDFRYFQGIGERVGVGAGERTFFPEASRSFQDSPYHHQQPLATVMNDPFHSGTDHKVDHQHHTYSSVSSSSQHDQDHHRQQQQQCFVMGADMFNKPTRTVFANSSRQDHQEEEEKDSSETKKSLHHFFGEDWAQNKNSSDSWLDLSSHSRLDTGNL*
BcGRF14	Bra_cxA05g036510.1	MDLQLKQWRSQQKQQTESEDQPSAAKIPKHVYDQIQSHTATSTALPLFSPEPTSSKLSSLSQDSSSRFPKMGSFFSWAQWQELELQALIYRYMLAGAAVPQELLLPIKKSLLHLSPSYFLHHPLQHLPHYQPAWYMGKGAMDPEPGRCRRTDGKKWRCSRDVFPGHKYCERHMHRGRNRSRKPVETPTVNATTSTPIAPASAPAATASLFAFGGGEEVSQGGGSSCFFFSVRS*
BcGRF15	Bra_cxA07g022620.1	MDLQLKQWRSQQQNESEEQSSATKISNFFLDQIRSQTASSAAAALPLFVPEPTSSPSVSCFSPNTSSSRFLKMGNFFSLAQWQELELQALIYRYMLAGASVPQELLLPIKKSLFQSPLNFLHHPQQQNFPHHQPWYWGRGAMDPEPGRCKRTDGKKWRCSRDVVGGHKYCDRHIHRGRNRSRKPVETAKPTTTTAASSFVLGEDLGHGPNSLFFSSDSSHSSTKHLHLTSHQSCSSGMKQESNKKRPYEAHSGLRSDDGSTLRPFFDDWPRSSDSTSSPMSSSNCHLSISMPGNTSSDVSLKLSTGDKVEEANNNEREQQQNMNWWSSGGNHHNMGGPLAEALRSASSTSSVLHQMGISAQVFH*
BcGRF16	Bra_cxA07g037430.1	SLSLSLSLSLSLSLSLSLSLSSLHQTSFIISFLYLFMTTRIHFTESQWEELENQALVFKYIAANIPVPPHLLFLIRRPFLFSSSAYSSSPNFFSPHFGWNVYEMGKERKIDAEPGRCRRTDGKKWRCSKDASPDSKYCERHMHRGKNRSSRKPLPPPPQFYVPSTPSIFLDFSLSSSREKSKRTGYMNDFFSIEPSGSIKSCSGLAMEGDGGSSKYESLKQREKQTDRSCFIVGTELGTLERPLMLVAKQKQRDDKDYEEEEQRSKRFYKFLDEWPSSKSSGSTSLFI*
BcGRF17	Bra_cxA09g022050.1	MDLQLKQWRSQQQNESEEQGSATKMSSFFFDQIQSQTETSAAALPLFVPEPTSSSSFSCFTPDSSSSSTRHLKMGNFFSLAQWQELELQALIYRYMLAGASVPQELLLPIKKSLFHQSPLNFLQHPLQHNFPHHQASWYWGRGAMDPEPGRCKRTDGKKWRCSRDVVGGHKYCDRHIHRGRNRSRKPVETTAKTATTNAATNAASSFVLGEELGHGPNNLFFSSGSSHHSSPHLHLNSHQSCPSDMNQESNNNKRPYETHSGFSNGRSDDGHILRPFFDDWPRSSDSTSSPLTSSTCHLSISMPGNPPSDVSLKLSTGNEEEEEANMRNNNNNEREQQQNMNWWSSGGNHNNMGGPLAEALRSASSTSSVLQQMGISTQVF

## Sheet: OsGRF
A list of the 53 growth-regulating factor (GRF) sequences found in Brassica campestris, Arabidopsis, rice, and Chinese cabbage
Name	ID	Sequences
OsGRF1	LOC_Os02g53690.1|Oryza_sativa_subsp._japonica|GRF|LOC_Os02g53690.1	MMMMSGRPSGGAGGGRYPFTASQWQELEHQALIYKYMASGTPIPSDLILPLRRSFLLDSALATSPSLAFPPQPSLGWGCFGMGFGRKAEDPEPGRCRRTDGKKWRCSKEAYPDSKYCEKHMHRGKNRSRKPVEMSLATPPPPSSSATSAASNTSAGVAPTTTTTSSPAPSYSRPAPHDAAPYQALYGGPYAAATARTPAAAAYHAQVSPFHLQLDTTHPHPPPSYYSMDHKEYAYGHATKEVHGEHAFFSDGTEREHHHAAAGHGQWQFKQLGMEPKQSTTPLFPGAGYGHTAASPYAIDLSKEDDDEKERRQQQQQQQQQHCFLLGADLRLEKPAGHDHAAAAQKPLRHFFDEWPHEKNSKGSWMGLEGETQLSMSIPMAANDLPITTTSRYHNDD*
OsGRF2	LOC_Os06g10310.1|Oryza_sativa_subsp._japonica|GRF|LOC_Os06g10310.1	MMAGGGSGRCLFTATQWQELEHQALIYKYMAAGAPVPPDLLLHLRHRAAAAAAADVDTVPSLAFPPHHLGWGCYGAAAAQYGRRVEDPEPGRCRRTDGKKWRCSREAYGESKYCEKHMHRGKNRSRKPVEMPPPAAAAVYRPSALSISPPPHDADAPSYGAGAGAPLQLHLDSFHASTSPPPSYHRYAHTSSAPLFPSSAAGYGGGWSLSKEHCLTLGGAAADLSLDKPADHHHDATSATTEKPLRRFFDEWPRSDDGRTPWDGTQLSISIPTAAAASPDLAIAGAASRYHSNGDHLRTSE*
OsGRF3	LOC_Os04g51190.1|Oryza_sativa_subsp._japonica|GRF|LOC_Os04g51190.1	MAMPFASLSPAADHRPSFIFPFCRSSPLSAVGEEAQQHMMGARWAAAVARPPPFTAAQYEELEQQALIYKYLVAGVPVPADLLLPIRRGLDSLASRFYHHPVLGYGSYFGKKLDPEPGRCRRTDGKKWRCSKEAAPDSKYCERHMHRGRNRSRKPVEAQLVAPHSQPPATAPAAAVTSTAFQNHSLYPAIANGGGANGGGGGGGGGGSAPGSFALGSNTQLHMDNAASYSTVAAGAGNKDFRYSAYGVRPLADEHSPLITGAMDTSIDNSWCLLPSQTSTFSVSSYPMLGNLSELDQNTICSLPKVEREPLSFFGSDYVTVDSGKQENQTLRPFFDEWPKARDSWPDLADDNSLATFSATQLSISIPMATSDFSTTSSRSHNGIYSR*
OsGRF4	LOC_Os02g47280.2|Oryza_sativa_subsp._japonica|GRF|LOC_Os02g47280.2	MAMPYASLSPAVADHRSSPAAATASLLPFCRSTPLSAGGGGVAMGEDAPMTARWPPAAAARLPPFTAAQYEELEQQALIYKYLVAGVPVPPDLVLPIRRGLDSLAARFYNHPALGYGPYFGKKLDPEPGRCRRTDGKKWRCSKEAAPDSKYCERHMHRGRNRSRKPVETQLVAQSQPPSSVVGSAAAPLAAASNGSSFQNHSLYPAIAGSNGGGGGRNMPSSFGSALGSQLHMDNAAPYAAVGGGTGKDLRYTAYGTRSLADEQSQLITEAINTSIENPWRLLPSQNSPFPLSSYSQLGALSDLGQNTPSSLSKVQRQPLSFFGNDYAAVDSVKQENQTLRPFFDEWPKGRDSWSDLADENANLSSFSGTQLSISIPMASSDFSAASSRSTNGD*
OsGRF5	LOC_Os06g02560.1|Oryza_sativa_subsp._japonica|GRF|LOC_Os06g02560.1	MLSSSPSAAAPGIGGYQPQRGAAVFTAAQWAELEQQALIYKYLVAGVPVPGDLLLPIRPHSSAAATYSFANPAAAPFYHHHHHPSLSYYAYYGKKLDPEPWRCRRTDGKKWRCSKEAHPDSKYCERHMHRGRNRSRKPVESKTAAPAPQSQPQLSNVTTATHDTDAPLPSLTVGAKTHGLSLGGAGSSQFHVDAPSYGSKYSLGAKADVGELSFFSGASGNTRGFTIDSPTDSSWHSLPSSVPPYPMSKPRDSGLLPGAYSYSHLEPSQELGQVTIASLSQEQERRSFGGGAGGMLGNVKHENQPLRPFFDEWPGRRDSWSEMDEERSNQTSFSTTQLSISIPMPRCGSPIGPRLP*
OsGRF6	LOC_Os03g51970.1|Oryza_sativa_subsp._japonica|GRF|LOC_Os03g51970.1	MQGAMARVRGPFTPSQWIELEHQALIYKYLAANSPVPHSLLIPIRRSLTSPYSPAYFGSSTLGWGSFQLGYSGSADPEPGRCRRTDGKKWRCSRDAVADQKYCERHMNRGRHRSRKHVEGQPGHAAKAMPAAVAAAAASATQPSAPAAHSGGAVAGLAINHQHQQMKNYAANTANPCSLQYSRDLANKHNESEQVQDSDSLSMLTSISTRNTGSLFPFSKQHNPFEVSNSRPDFGLVSPDSLMSSPHSSLENVNLLTSQSLNEQQSSVSLQHFVDWPRTPAQGALAWPDAEDMQAQRSQLSISAPMASSDLSSASTSPIHEKLMLSPLKLSREYSPIGLGFAANRDEVNQGEANWMPMFRDSLMGGPLGEVLTKNNNMEARNCLSESLNLLNDGWDSSS…
OsGRF7	LOC_Os12g29980.1|Oryza_sativa_subsp._japonica|GRF|LOC_Os12g29980.1	MAMATPTTNGSFLLGSGGYPGAQILSFSSSGHSGNGLDCGSSDVARMQGVLARVRGPFTPTQWMELEHQALIYKHIVANAPVPAGLLLPIRRSLHPPVFPHFSSGGILGSSSLGWGSFQLGYSGSADSEPGRCRRTDGKKWRCSRDAVVDQKYCERHINRGRHRSRKHVEGQSSHAAKATVPAIAQPPIGASNGKLSGSHGVSNELTKTLATNRMMLDKANLIERSQDYTNQQHNILQNNTKGDNWSEEMSSQADYAVIPAGSLMNTPQSANLNPIPQQQRCKQSLFGKGIQHDDIQLSISIPVDNSDLPTNYNKAQMDHVVGGSSNGGNNTRASWIPGSWEASIGGPLGEFFTNTSSASDDKGKSRHPPSLNLLADGHTTSPQLQSPTGVLQMTSFSS…
OsGRF8	LOC_Os11g35030.1|Oryza_sativa_subsp._japonica|GRF|LOC_Os11g35030.1	MLSSCGGHGHGNPRSLQEEHHGRCGEQQGGGGGGGQEQEQDGFLVREARASPPSPSSSSFLGSTSSSCSGGGGGGQMLSFSSPNGTAGLGLSSGGSMQGVLARVRGPFTPTQWMELEHQALIYKHIAANVSVPSSLLLPIRRSLHPWGWGSFPPGCADVEPRRCRRTDGKKWRCSRDAVGDQKYCERHINRGRHRSRKHVEGRKATLTIAEPSTVIAAGVSSRGHTVARQKQVKGSAATVSDPFSRQSNRKFLEKQNVVDQLSPMDSFDFSSTQSSPNYDNVALSPLKLHHDHDESYIGHGAGSSSEKGSMMYESRLTVSKETLDDGPLGEVFKRKNCQSASTEILTEKWTENPNLHCPSGILQMATKFNSISSGNTVNSGGTAVENLITDNGYLTARM…
OsGRF9	LOC_Os03g47140.1|Oryza_sativa_subsp._japonica|GRF|LOC_Os03g47140.1	MFADFSAAAMELGEVLGLQGLTVPSTKEGDLSLIKRAAAGSFTQAAAASYPSPFLDEQKMLRFAKAAHTLPSGLDFGRENEQRFLLSRTKRPFTPSQWMELEHQALIYKYLNAKAPIPSSLLISISKSFRSSANRMSWRPLYQGFPNADSDPEPGRCRRTDGKKWRCSKEAMADHKYCERHINRNRHRSRKPVENQSRKTVKETPCAGSLPSSVGQGSFKKAKVNEMKPRSISYWTDSLNRTMANKEKGNKAAEENNGPLLNLTNQQPTLSLFSQLKQQNKPEKFNTAGDSESISSNTMLKPWESSNQQNNKSIPFTKMHDRGCLQSVLQNFSLPKDEKMEFQKSKDSNVMTVPSTFYSSPEDPRVSCHAPNMAQMQEDSISSSWEMPQGGPLGEILTN…
OsGRF10	LOC_Os02g45570.1|Oryza_sativa_subsp._japonica|GRF|LOC_Os02g45570.1	MDEEKEADSPQPPSKLPRLSGADPNAGVVTMAAPPPPVGLGLGLGLGGDSRGERDVEASAAAAHKATALTFMQQQELEHQVLIYRYFAAGAPVPVHLVLPIWKSVASSSFGPHRFPSLAVMGLGNLCFDYRSSMEPDPGRCRRTDGKKWRCSRDVVPGHKYCERHVHRGRGRSRKPVEASAAATPANNGGGGGIVFSPTSVLLAHGTARAT*
OsGRF11	LOC_Os07g28430.1|Oryza_sativa_subsp._japonica|GRF|LOC_Os07g28430.1	MAAEGEAKKDSASNPPGGGGGGGGGEEEEDSSLAVGEAAVGVGEAGGGGGGGEKADREEEEGKEDVEEGGVCKDLVLVEDAVPVEDPEEAAATAALQEEMKALVESVPVGAGAAFTAMQLQELEQQSRVYQYMAARVPVPTHLVFPIWKSVTGASSEGAQKYPTLMGLATLCLDFGKNPEPEPGRCRRTDGKKWRCWRNAIANEKYCERHMHRGRKRPVQLVVEDDEPDSTSGSKPASGKATEGGKKTDDKSSSSKKLAVAAPAAVEST*
OsGRF12	LOC_Os04g48510.1|Oryza_sativa_subsp._japonica|GRF|LOC_Os04g48510.1	MLAEGRQVYLPPPPPSKLPRLSGTDPTDGVVTMAAPSPLVLGLGLGLGGSGSDSSGSDAEASAATVREARPPSALTFMQRQELEQQVLIYRYFAAGAPVPVHLVLPIWKSIAAASSFGPQSFPSLTGLGSLCFDYRSSMEPEPGRCRRTDGKKWRCSRDVVPGHKYCERHVHRGRGRSRKPMEASAAVAPTYLPVRPALHTVATLATSAPSLSHLGFSSASKVLLAHTTTGTTRAT*

## Sheet: AtGRF
A list of the 53 growth-regulating factor (GRF) sequences found in Brassica campestris, Arabidopsis, rice, and Chinese cabbage
Name	ID	Sequences
AtGRF6	AT2G06200.1|Arabidopsis_thaliana|GRF|AT2G06200.1	MATRIPFTESQWEELENQALVFKYLAANMPVPPHLLFLIKRPFLFSSSSSSSSSSSFFSPTLSPHFGWNVYEMGMGRKIDAEPGRCRRTDGKKWRCSKEAYPDSKYCERHMHRGKNRSSSRKPPPTQFTPNLFLDSSSRRRRSGYMDDFFSIEPSGSIKSCSGSAMEDNDDGSCRGINNEEKQPDRHCFILGTDLRTRERPLMLEEKLKQRDHDNEEEQGSKRFYRFLDEWPSSKSSVSTSLFI
AtGRF1	AT2G22840.1|Arabidopsis_thaliana|GRF|AT2G22840.1	MDLGVRVSGHETVSSPGQTELGSGFSNKQERSGFDGEDCWRSSKLSRTSTDGFSSSPASAKTLSFHQGIPLLRSTTINDPRKGQEHMLSFSSASGKSDVSPYLQYCRNSGYGLGGMMNTSNMHGNLLTGVKGPFSLTQWAELEQQALIYKYITANVPVPSSLLLSLKKSFFPYGSLPPNSFGWGSFHLGFSGGNMDPEPGRCRRTDGKKWRCSRDAVPDQKYCERHINRGRHRSRKPVEGQNGHNTNAAAAASAAAASTAAAVSKAAAGTSAVAMRGSDNNNSLAAAVGTQHHTNNQSTDSLANRVQNSRGASVFPATMNLQSKETHPKQSNNPFEFGLISSDSLLNPSHKQASYATSSKGFGSYLDFGNQAKHAGNHNNVDSWPEELKSDWTQLSMSI…
AtGRF3	AT2G36400.1|Arabidopsis_thaliana|GRF|AT2G36400.1	MDLQLKQWRSQQQQQHQTESEEQPSAAKIPKHVFDQIHSHTATSTALPLFTPEPTSSKLSSLSPDSSSRFPKMGSFFSWAQWQELELQALIYRYMLAGAAVPQELLLPIKKSLLHLSPSYFLHHPLQHLPHYQPAWYLGRAAMDPEPGRCRRTDGKKWRCSRDVFAGHKYCERHMHRGRNRSRKPVETPTTVNATATSMASSVAAAATTTTATTTSTFAFGGGGGSEEVVGQGGSFFFSGSSNSSSELLHLSQSCSEMKQESNNMNNKRPYESHIGFSNNRSDGGHILRPFFDDWPRSSLQEADNSSSPMSSATCLSISMPGNSSSDVSLKLSTGNEEGARSNNNGRDQQNMSWWSGGGSNHHHHNMGGPLAEALRSSSSSSPTSVLHQLGVSTQAFH
AtGRF9	AT2G45480.1|Arabidopsis_thaliana|GRF|AT2G45480.1	MQSPKMEQEEVEEERMRNKWPWMKAAQLMEFRMQALVYRYIEAGLRVPHHLVVPIWNSLALSSSSNYNYHSSSLLSNKGVTHIDTLETEPTRCRRTDGKKWRCSNTVLLFEKYCERHMHRGRKRSRKLVESSSEVASSSTKYDNTYGLDRYNESQSHLHGTISGSSNAQVVTIASLPSARSCENVIRPSLVISEFTNKSVSHGRKNMEMSYDDFINEKEASMCVGVVPLQGDESKPSVQKFFPEVSDKCLEAAKFSSNRKNDIIARSREWKNMNVNGGLFHGIHFSPDTVLQERGCFRLQGVETDNEPGRCRRTDGKKWRCSKDVLSGQKYCDKHMHRGMKKKHPVDTTNSHENAGFSPLTVETAVRSVVPCKDGDDQKHSVSVMGITLPRVSDEKSTS…
AtGRF5	AT3G13960.1|Arabidopsis_thaliana|GRF|AT3G13960.1	MMSLSGSSGRTIGRPPFTPTQWEELEHQALIYKYMVSGVPVPPELIFSIRRSLDTSLVSRLLPHQSLGWGCYQMGFGRKPDPEPGRCRRTDGKKWRCSREAYPDSKYCEKHMHRGRNRARKSLDQNQTTTTPLTSPSLSFTNNNNPSPTLSSSSSSNSSSTTYSASSSSMDAYSNSNRFGLGGSSSNTRGYFNSHSLDYPYPSTSPKQQQQTLHHASALSLHQNTNSTSQFNVLASATDHKDFRYFQGIGERVGGVGERTFFPEASRSFQDSPYHHHQQPLATVMNDPYHHCSTDHNKIDHHHTYSSSSSSQHLHHDHDHRQQQCFVLGADMFNKPTRSVLANSSRQDQNQEEDEKDSSESSKKSLHHFFGEDWAQNKNSSDSWLDLSSHSRLDTGS
AtGRF4	AT3G52910.1|Arabidopsis_thaliana|GRF|AT3G52910.1	MDLQLKQWRSQQQNESEEQGSAATKISNFFFDQIQSQTATSAAAAPLPLFVPEPTSSSSFSCFSPDSSNSSSSSRFLKMGNFFSWAQWQELELQALIYRYMLAGASVPQELLLPIKKSLLHQSPMHFLHHPLQHSFPHHQPSWYWGRGAMDPEPGRCKRTDGKKWRCSRDVVAGHKYCDRHIHRGRNRSRKPVETATTTITTTATTTASSFVLGEELGHGPNNNHFFSSGSSQPLHLSHQQSCSSEMKQESNNNKRPYEANSGFSNGRSDDGHILRHFFDDWPRSSDSTSSPMSSSTCHLSISMPGNNTSSDVSLKLSTGNEEEEENMRNNNNEREQMNWWSNGGNHHNNMGGPLAEALRSASSTSSVLHQMGISTQVFH
AtGRF8	AT4G24150.1|Arabidopsis_thaliana|GRF|AT4G24150.1	MRMLLGIPYVDKSVLSNSVLERGKQDKSKLLLVDKCHYELDVEERKEDFVGGFGFGVVENSHKDVMVLPHHHYYPSYSSPSSSSLCYCSAGVSDPMFSVSSNQAYTSSHSGMFTPAGSGSAAVTVADPFFSLSSSGEMRRSMNEDAGAAFSEAQWHELERQRNIYKYMMASVPVPPELLTPFPKNHQSNTNPDVDTYRSGMFSIYADYKNLPLSMWMTVTVAVATGGSLQLGIASSASNNTADLEPWRCKRTDGKKWRCSRNVIPDQKYCERHTHKSRPRSRKHVESSHQSSHHNDIRTAKNDTSQLVRTYPQFYGQPISQIPVLSTLPSASSPYDHHRGLRWFTKEDDAIGTLNPETQEAVQLKVGSSRELKRGFDYDLNFRQKEPIVDQSFGALQGL…
AtGRF2	AT4G37740.1|Arabidopsis_thaliana|GRF|AT4G37740.1	MDIGVHVLGSVTSNENESLGLKELIGTKQDRSGFIGEDCLQRSLKLARTTTRAEEEENLSSSVAAAYCKTMSFHQGIPLMRSASPLSSDSRRQEQMLSFSDKPDALDFSKYVGLDNSSNNKNSLSPFLHQIPPPSYFRSSGGYGSGGMMMNMSMQGNFTGVKGPFTLTQWAELEQQALIYKYITANVPVPSSLLISIKKSFYPYGSLPPSSFGWGTFHLGFAGGNMDPEPGRCRRTDGKKWRCSRDAVPDQKYCERHINRGRHRSRKPVEVQSGQNQTAAAASKAVTTPQQPVVAGNTNRSNARASSNRSLAIGSQYINPSTESLPNNRGVSIYPSTVNLQPKESPVIHQKHRNNNNPFEFGHISSDSLLNPNTAKTYGSSFLDFSSNQEKHSGNHNHN…
AtGRF7	AT5G53660.1|Arabidopsis_thaliana|GRF|AT5G53660.1	MDFLKVSDKTTIPYRSDSLFSLNQQQYKESSFGFRDMEIHPHPTPYAGNGLLGCYYYYPFTNAQLKELERQAMIYKYMIASIPVPFDLLVSSPSSASPCNNKNIAGDLEPGRCRRTDGKKWRCAKEVVSNHKYCEKHLHRGRPRSRKHVEPPYSRPNNNGGSVKNRDLKKLPQKLSSSSIKDKTLEPMEVSSSISNYRDSRGSEKFTVLATTEQENKYLNFIDVWSDGVRSSEKQSTTSTPVSSSNGNLSLYSLDLSMGGNNLMGQDEMGLIQMGLGVIGSGSEDHHGYGPYGVTSSLEEMSSWLAPMSTTPGGPLAEILRPSTNLAISGDIESYSLMETPTPSSSPSRVMKKMTSSVSDESSQV

## Sheet: BrGRF
A list of the 53 growth-regulating factor (GRF) sequences found in Brassica campestris, Arabidopsis, rice, and Chinese cabbage
Name	ID	Sequences
BrGRF1	gi|685256286|ref|XP_009133704.1| growth-regulating factor 2 [Brassica rapa]	MDLGSVTGNVNGSPSLKELRESKQDRSGFDGEDCLQQSSKLARTIAEDKHLPSSYAAAYSRPMSFHQGIPLARSASLLSSDSRRQEHMLSFSDKPEAFDFSKYVGLDNNKNSLSPFLHQLPPPYCRTPGGGYGSGGMMMSMQGKGPFTLTQWAELEQQALIYKYITANVPVPSSLLISIQKSFYPYRSFPPSSFGWGTFHLGFAGGKMDPEPGRCRRTDGKKWRCSKDAVPDQKYCERHINRGRHRSRKPVEVQPGQTAASKAVASRNTASQSPNNRVQNVIYPSTVNLPPKEQRNNNNSSFGFGHVTSPSLLTSSYLDFSINQNKPEELKSDWTQLSMSIPVTSSSPSSTAQDKTALSPLRLDLPIQSQQETLEAARKVNTWIPISWGNSLGGPLGEV…
BrGRF2	gi|1827668410|ref|XP_033144164.1| growth-regulating factor 8 isoform X2 [Brassica rapa]	MMGTRAEHNKEDFVGCGFGFGVVEPSHREVMIPSHHHHHYPSYISPSSYSGSAGVTDPVFSSSTNHAYTCSLGEMYSLAGSNSAAVSAADPLFTLSSSGEMGRSMSEKEGAAAAAFSESQWQELERQRNIYEYIMASLPVPPELLTPFPKHPSHTYHHDVAKGGSLKLGITSNASNNAADMEPWRCKRTDGKKWRCSRSAVPDQKYCERHTHKSRPRSRKHVESSQHNDTRTTKNAASHYAGTYPQLYGQPVNPFSNDHRWFMKEDDSNANLNPAVGPSRELKLGFDYDLNFRQEEALVNQSFGALEGLLSPNRQETRRFFVEGDQDEAMGSSLTLSMAGGGMEEAERRRNQQDQWVSHEGPSWICYTSPGGPLAEALFLGASNDPSVSTTTSSCSRSSG
BrGRF3	gi|685316270|ref|XP_009148749.1| growth-regulating factor 4-like [Brassica rapa]	MDLQLKQWRIQQQNESEEQSYATKMSKSFSHQIQSQTATSATALPLFVPEPTTSSSFSCFSPDSSSSRLLKMGNLFSLAQWQELELQALIYRYMLAGASVPQELLLPIKKSLFHQSHLNFLHYPLQHNFPHHQPWYWGRGAVDPEPGRCKRTDGKKWRCSRDVVASYKYCDRHIHRGRNRSRKPVETTTNAATNAASSFALGEKLGQGPDNLFFSSSSSHSSTQHLHLNSHQSCSSEMKQESNNKKRPYEAHNNGRTNDGHILRHFFEDWPQSSDSTSRPMSSSTCHHSISMPSYASSDVSLKLSTCNEEEEANMINNNNNEKEHQQNMNCLSSGGNDYNMDGPLAEALRSASPTSSLLQQMGISTQIFR
BrGRF4	gi|1827910175|ref|XP_009125239.2| growth-regulating factor 4 [Brassica rapa]	MDLQLKQWRSQQQNESEEQSSATKISNFFLDQIRSQTASSAAAALPLFVPEPTSSTSVSCFSPNTSSSRFLKMGNFFSLAQWQELELQALIYRYMLAGASVPQELLLPIKKSLFQSPLNFLHHPQQQNFPHHQPWYWGRGAMDPEPGRCKRTDGKKWRCSRDVVGGHKYCDRHIHRGRNRSRKPVETAKPATTTAASSFVLGEDLGHGPNNIFFSSDSSHSSTKHLHLTSHQSCSSGMKQESNKKRPYEAHSGLRSDDGNTLRPFFDDWPRSSDSTSSPMSSSNCHLSISMPGNTSSDVSLKLSTGDKVEEANNNEREQQQNMNWWSSGGNHHNMGGPLAEALRSASSTSSVLHQMGISAQVFH
BrGRF5	gi|685272165|ref|XP_009127147.1| growth-regulating factor 7 [Brassica rapa]	MDFLKVSDKTTTPYRNNSLFGLSQQHMEIHPHPHPHPHVITPHAGNGVMGCYYYYPFTNAQLKELERQAMIYKYMIASIPVPFDLLVSSSSYAPPCNNKNAVGDLEPGRCRRTDGKKWRCSKEVVSNHKYCERHLHRGRPRSRKHVELPYSRPINIGGGSEKNRVLSSIKDTTVVEPKEVSSALANYRGLEIFPASASNEQENKYLNFIDVWSDGVRSSEKQSTPASSSPNGNPSLYSLDLSMGGNSLMGHDEMGLRVIGPGRDDPHGYGPYGGVVSSSLDEMSRWLASTSATPGGPLAEILRPNPSSAFSGEMEGNSLTATPTPSSSPSRVVKKVTGSVSDDSSKI
BrGRF6	gi|685284363|ref|XP_009133081.1| growth-regulating factor 3 [Brassica rapa]	MDLQLKQWRSKQVQTESEPQPSAAKIPRHAFDPIQSQTATSTVLPLFAPEPASSKLSSLCPDSSSRFSKMGSFFSSAQWQELELQALIYRYMLAGAAVPQELLLPIKKSLLHLSPSYFLHHLPHYQPAWYLGRGAMDPEPGRCRRTDGKKWRCSRDVFVGHKYCERHMHRGRNRSRKPVETPIVNATTTTSMASPATAAPSSTPSSFAFGGGEEVGQGGSSSFFFSSQSCSEVKQESNNNKRPYESHYGFGSNGSDGGHILRHFFDDWPRSEADNSSSPMSSATCLSISMPGNSSSDVSLKLSTGNEEEARSNNIGRDQQNMSWWSGGGTNHNHHHMGGPLAEALRSSSSSSPTSVLHQLGVSTQAFH
BrGRF7	gi|685286145|ref|XP_009133993.1| growth-regulating factor 1 [Brassica rapa]	MDLGVRFEGSVSGHENGSPGQTELGSGFGNKQERSGFDGEDFWRSSKLSRTLIDGFSSSSAAAKTLSFHQGIPLLRSTSVDPRRQEQMLSFSPASDKSDVSPYLQYCRNSGYGLGGMMNTNSMHGSLLTGAKGPFSLTQWAELEQQALIYKYITANVPVPSSLLLSLKKSFFPYGSLPPNSFGWGSFHLGFSGGNMDPEPGRCRRTDGKKWRCSRDAVPDQKYCERHINRGRHRSRKPVEGLNGHNTNATAAASAASKAAAATTVVATRGSDNNNSLAAVGTHHHHAIPSMANSDRVQNAQGASVFPATMNLQSKESHQKQSSSPFEFGLISSDSLLNPSHKQASYANSSKGFGSYLDFSNQAKNSNVDSWTEELKSDWTQLSMSIPMAPSSPVQDKLA…
BrGRF8	gi|685288784|ref|XP_009135347.1| growth-regulating factor 5 isoform X1 [Brassica rapa]	MMNLSGTSGRTIERPPFTPTQWQELEHQALIYKYMVSGVPVPPELILSIRRSLDSSLVSRLLPHQSIGWGCYQMGSGRKPDPEPGRCRRTDGKKWRCSREAHPDSKYCEKHMHRGRNRAKKALDQNQTIAPSTSPSLSFPNKDNPISPTLSSSSSSFIDTYSRFGVGSSNSRGYFNNHSLDYPYPSSCSPKQQQTLEHASALSLHQNKSSISQFNVLASETDHKDFRHFQGIGERTFFPEASKSFQESPYHHQEALATAMNDPYHGSSSDHHHTYSSSSSSSRQRDHHQQQQHFVLGADEFNKPTRTVFSNTPRQGHQEEEEKDSPKIKKSLHHFFGEDWAQIKNTSDSWLDLSSQSRLDTALISQVAE
BrGRF9	gi|1827687023|ref|XP_018513242.2| growth-regulating factor 8-like isoform X1 [Brassica rapa]	MGTRAERNKEDFVGGFGFGVVEHSHKDVMLPSHHYHSYSSPASASFCYCSNGVADPIFSASNTSTLGEMFSLGGSNSTAGVSVADPFFTLTSSGEMGRSMSGKEGAAFSEAQWQELERQRNIFKYMMASLPVPSELLSPFSRNHTNNHDVTVARGGSLKLGIASNASNNTADMEPWRCKRTDGKKWRCSRNVVPDQKYCERHAHKSRPRSRKHVETPSHSHHNDARTTKNVASQFATAYPQFYGPPLSQFSAVSTLPPASSSYDHHHSGLRWLMKEGDSIATLNPEIHEAAQLKVGSSRELKRGFEYDLNYIQNDPLVDQRFGALEGLLSPNRQETRRFLVEGEQDEAMGSSLTLSMAGGGGMEEGEGRSQHQWISHEGPSWLCSTTPGGPLAEALCLG…
BrGRF10	gi|1827713825|ref|XP_009138528.2| growth-regulating factor 2 [Brassica rapa]	MDIGTHVPGSVTSNVNGSPDLKEDRSGLPRSSKLAKTTTMAEDKSLSSPYAAAYSKSLGFPLMRSASDSLRQEQMLSFSDKPEAQDFSKYVCLDNKNSLSPFLHQFPPQYRSYSGGGYGCGGMMMSMQGKGPFTLTQWAELEQQALIYKYITANVPVPSSLLISIQKSFFPYGSLPPSSFGWGTFHLGFAGGNMDPEPGRCRRTDGKKWRCSRDAVPDQKYCERHINRGRHRSRKLVEVQSNQTAAAAAAASKAVTAQQQSVAAGGINRNRSLTTAAQYINPSNNRVQSQVYPSTVNLQPKESPKPRNNNSSFEFGHISSDSLVNPHNHSSWPEELKSDWTQLSMSIPVASSSSSSPSSTGEDKTTLSPLRLSQESEQETTLKKVNTWIPISWGNSLGG…
BrGRF11	gi|1827797795|ref|XP_033146123.1| growth-regulating factor 3 [Brassica rapa]	MDLQLKQWRSQQVQQQQTEPEEQPSAAKIPKHVFDQFQPQTAASTALPLFTPDPTPSKLSSLSADSSARFPKMGSFFSWAQWQELELQALIYRYMLAGAAVPQELLLPIKKSLLHLSPSYFLHQHLPHYQPAWYLGRGAMDPEPGRCRRTDGKKWRCSRDVFAGHKYCERHMHRGRNRSRKPVETPTVNATTTTTMASAAAAAAPAPTTTSFAFGGGEEVGQGGSPCFFFSGASNSSSELLNLSQSCSEMKQDTNNNNKRPYESHNGFGNNTSDGGHTLRHFFDDWPRSEADNNNSSPMTSATCLSISMPGNSSSDVSLKLSTGNEEEARSNGRDQQNMNSWWSGGGPHHNNNNHMGGPLAEALRSSSSTSPTSVLHQLGVSTQAFHRTM
BrGRF12	gi|685303274|ref|XP_009142342.1| growth-regulating factor 9 [Brassica rapa]	MEEKKHSLQSNKMQSPKTEEEDEWRRKKWPCMKAAQLQEFRMQALVYRYIEAGVRVPNHLVVPIWNSLALSSSSSSGYLIHHNYPSSSNAVLNDKVDPEPTRCRRTDGKKWRCSNKVLLFQKYCERHMHRGRKRSRKLVESSSSYDVASSFASTKRDNTDGLNSSTESHSVSHGAMSVSSNAQVVTIASLPSARVCDNIPRPSLVVTESTNKSVRRRITDMSYDDFIKQRGATTCVRGFPVQGSERLPSVQKFFPEASDNTSEAARISSNRKNEIIARSREWKNMNVNCGGLFPGIHFSPDTVLQDRGGFGLHRVETDSEPGRCRRTDGKKWRCSKDVLSGQKYCDRHMHRGSIKKKHPVETTHTHENTVKTAARSVTCQDGDGQKLPVSVLGREQLSR…
BrGRF13	gi|685305714|ref|XP_009143588.1| growth-regulating factor 3 [Brassica rapa]	MDLQLKQWRSQQKQQTESEDQPSAAKIPKHVYDQIQSHTATSTALPLFSPEPTSSKLSSLSQDSSSRFPKMGSFFSWAQWQELELQALIYRYMLAGAAVPQELLLPIKKSLLHLSPSYFLHHPLQHLPHYQPAWYMGKGAMDPEPGRCRRTDGKKWRCSRDVFPGHKYCERHMHRGRNRSRKPVETPTVNATTSTPIAPASAPATTASLFAFGGGEEVGQGGGSSCFFFSGSGSSNSSSELLHLSQSSELRQGSNNSNNKRPYESHNGFGNNISDGGHTLRHFFDDWPRSEADNSTTPMSSTTCLSISMPLNTSSDVSLKLSTGNEEEEARSNNNGRDQQNMSWWSGGGSLPNHHHMGGPLAEVLRSSSSSSPTSVLHQLGVSTQAFH
BrGRF14	gi|1827812856|ref|XP_009146430.2| growth-regulating factor 5 [Brassica rapa]	MMSLSGNGGRTIERPPFTPTQWQELENQALIYKYMVSGVPVPPELIFSIRRSLDSSLVSRLLPHQSIGWGCYQMGFGRKPDPEPGRCRRTDGKKWRCSREAYPDSKYCEKHMHRGRNRARKSIDQNQTTAPLTSPSLSFPNNNNPSPTLSSSSSTYSASSSSPSIDAYSNINRLGVGNSNSRGYFNNHSLDYPYPLSSPKQQQQQQTLHHASALSLHQNASTASQFNALASATDHKDFRYFQGIGERVGVGAGERTFFPEASRSFQDSPYHHQQPLATVMNDPFHSGTDHKVDHQHHTYSSVSSSSQHDQDHHRQQQQQCFVMGADMFNKPTRTVFANSSRQDHQEEEEKDSSETKKSLHHFFGEDWAQNKNSSDSWLDLSSHSRLDTGS
BrGRF16	gi|685328242|ref|XP_009102342.1| growth-regulating factor 6 [Brassica rapa]	MTTRIHFTESQWEELENQALVFKYIAANIPVPPHLLFLIRRPFLFSSSAYSSSPNFFSPHFGWNVYEMGKERKIDAEPGRCRRTDGKKWRCSKDASPDSKYCERHMHRGKNRSSRKPLPPPPQFYVPSTPSIFLDFSLSSSRAKSKRTGYMNDFFSIEPSGSIKSCSGLAMEGDGGSSKYESLKQREKQTDRSCFIVGTELGTLERPLMLVAKQKQRDDKDYEEEEQRSKRFYKFLDEWPSSKSSGSTSLFI
BrGRF17	gi|1827935996|ref|XP_009115989.2| growth-regulating factor 4 [Brassica rapa]	MDLQLKQWRSQQQNESEEQGSATKMSSFFFDQIQSQTETSAAALPLFVPEPTSSSSFSCFTPDSSSSSTRHLKMGNFFSLAQWQELELQALIYRYMLAGASVPQELLLPIKKSLFHQSPLNFLQHPLQHNFPHHQASWYWGRGAMDPEPGRCKRTDGKKWRCSRDVVGGHKYCDRHIHRGRNRSRKPVETTAKTATTNAATNAASSFVLGEELGHGPNNLFFSSGSSHHSSPHLHLNSHQSCPSDMNQESNNNKRPYETRSGFSNGRSDDGHILRPFFDDWPRSSDSTSSPLTSSTCHLSISMPGNPPSDVSLKLSTGNEEEEEANMRNNNNNEREQQQNMNWWSSGGNHNNMGGPLAEALRSASSTSSVLQQMGISTQVFH
