# Supplementary material for: Genome-wide identification of BcGRF genes in flowering Chinese cabbage and preliminary functional analysis of BcGRF8 in nitrogen metabolism
Source: Front Plant Sci. 2023 Mar 9;14:1144748. doi: 10.3389/fpls.2023.1144748 (PMC10034182; doi:10.3389/fpls.2023.1144748)
Supplement: Supplementary file 3 [file Table_2.xlsx]

## Sheet: qRT-PCR analysis
Table S3 List of primers used in this study
Gene	Forward primer（5′–3′）	Reverse primer（5′–3′）
q-BcGRF1	F:ACTTTAGCATCAATCAAAACAAGCC	R:TGAGTTTCCCCACGAGATTGG
q-BcGRF2	F:GCTAGCCACTATGCTGGGAC	R:TCTCTTGGCGGTTTGGACTC
q-BcGRF3	F:TTTGCCTCTGCAACTGACCA	R:CCGTTGCTAACGGTTGTTGG
q-BcGRF4	F:AGATGTCGAGATGGCTTGCTT	R:TCAGACACTGAACCAGTCACTT
q-BcGRF5	F:CATCTAGCTTCTTCTTCTCAAGTCA	R:TGGGGCTTGAACTATTGTCGG
q-BcGRF6	F:AGGAAGGTGAGGGAAGAAGCC	R:GGAGACGCCAAGACAAAGTGC
q-BcGRF7	F:CATTTCGTTTTGGGGGCCG	R:TCAGCTACCAGTGTCGAGTC
q-BcGRF8	F:GTCGATTCCTGGACAGAAGAGC	R:GGATAGCAGGGTCAAACTCACG
q-BcGRF9	F:CAGCTCTTTTGAGTTTGGACACA	R:GCGATAGCCTGAGAGGTGAC
q-BcGRF10	F:CCAGTTACGCTTCATCAGATGTTT	R:ACCTCAAGGCTTCAGCCAAT
q-BcGRF11	F:AAGGCTTGCGTTGAAACACC	R:AAGGCTTGCGTTGAAACACC
q-BcGRF12	F:TGTTTCCTGGCATCCACTTC	R:CTCTATGCATGTGCCTATCGC
q-BcGRF13	F:CAACGAAGAGGAGGAAGCTAGG	R:GAGACACCGAGCTGATGGAG
q-BcGRF14	F:AGAACTGTCTTCGCAAACTCATC	R:AATGGGAAGAAAGGTCAAGCCAA
q-BcGRF15	F:TTAGCAATGGAAGGGGACGG	R:TCTCTTACTCCGTTGCTCTTCTT
q-BcGRF16	F:CTTTGACGACTGGCCACGA	R:GTCCACCCATGTTGTGGTGA
q-BcGRF17	F:ACCCTCCCTCAGACGTTTCC	R:AGGCTGACCTCAAGGCTTC
q-BcAMT1.1	F: CTTCAACAAGATCCTCGTCAC	R: GTTATAGCTGCAAACCCTCC
q-BcAMT1.2	F: CTGTCTGGAATGTAGTGTCG	R: TCTCCATCTCCCCAAAGAGC
q-BcAMT1.4	F:TGGCGCTTGGGGGATTATTT	R:CACACTAACCCAACCCACGA
q-BcNRT1.1	F: CCAACGACCTCGTCTCAT	R: CCTTCACTCCTCCAGTTCCT
q-BcNRT1.2	F:TGCTGCTTAGCTCAGCTCTC	R:ACTACGGGGAAGACCGGTAA
q-BcNRT1.8	F: CAGGAGATACAGGGAGGAGGA	R: TTTGGGTGAAGACGACCGAG
q-BcNRT2.1	F: TCCAGTTAAAGGTACGGAGGAG	R: TAGCAGAGCGGCTACGAG
q-BcNRT3.1	F: ATGGCGCAAGACGGAAAATG	R: GGTTTTGACAGTGGGGTCAT
q-BcNAXT1	F: TTCTCACACCGCTCCAACAA	R: AGCACAGAGCTACATTCCCT
q-BcGADPH	F: CAGGTTTGGAATTGTCGAGG	R: GAGCTGTGGAAGCACCTTTC
q-AtNRT1.1	ATCCAAGCCACGGGTGTTTCAAT	CGTCACAGCTAAAAGAGAGCCAACG
q-AtGLN1.1	CAACCTTAACCTCTCAGACTCCACT	CAGCTGCAACATCAGGGTTGCTA
q-AtGLN1.2	CCACATGCTATTCTGCGTTTGGACC	CATCCCTTACGATTTCACGCTCTGC
q-AtGDH2	TAACCTTGACATCTCAGACAACAGT	TCAGCAATAACATCAGGGTTAGCA
q-AtGLT1	CCAACATGTCAGATGAGAGTGCC	CCAGGTGCTTGACCGGTACTCG
q-AtNIR	TATCGGATTCATGGGATGCT	AATGGAACCAACTCCGTGAC
q-AtNIA1	GTGATCCAGAGGACGAAACC	AACCTTCCTTTGCGATTTCA
q-AtNIA2	CAATGTTGGCAGGTGGAAC	GTATTGCTCTGCCCAACCAT
q-AtGRF8	TGGATGGGGGTGTTACCAGA	GGCACGGTTTCTTCCTCTGT
q-AtGS2	CACCAAACCTTACTCTCTGACA	CACTATCTTCACCAGGTGCTTG
q-AtLBD38	TGCCCTGCTTTGTTTCAGTCTT	CGTTCACCGGATTCACAGTTCT
q-AtActin2	TCGGTGGTTCCATTCTTGCT	GCTTTTTAAGCCTTTGATCTTGAGAG

## Sheet: Yeast one-hybrid
Gene	Forward primer（5′–3′）	Reverse primer（5′–3′）
AD-BcGRF1	F:gccatggaggccagtgaattcATGGATCTTGGGTCGGTAACTG	R:cagctcgagctcgatggatccTCAGGTTGTGTAATGAAAGTAGTCAACA
AD-BcGRF8	F:gccatggaggccagtgaattcATGATGAACCTAAGTGGAACTAGTG	R:cagctcgagctcgatggatccCTGGGAAATTAAAGCAGTGTCG
AD-BcGRF10	F:gccatggaggccagtgaattcATGGATATTGGGACTCATGTTCCC	R:cagctcgagctcgatggatccTCAGGTAGTGTAACGGAAGTTGTTG
AD-BcGRF17	F:gccatggaggccagtgaattcATGGACTTACAACTGAAGCAATGG	R:cagctcgagctcgatggatccTCAGTGAAAGACTTGAGTTGAGATTCC
BD-BcNRT1.1-1	F:cttgaattcgagctcggtaccGTTCGCTGTTCCGCAATCTT	R:agcacatgcctcgaggtcCATGTGCAATAATTTCACTTTCACA
BD-BcNRT1.1-2	F:cttgaattcgagctcggtaccCCTACCACCAGTTCTTTTAAAG	R:agcacatgcctcgaggtcGGGGACAGTGGTTTACAAGC

## Sheet: Dual-luciferase reporter assays
Gene	Forward primer（5′–3′）	Reverse primer（5′–3′）
62-SK-BcGRF8	F:ggccgctctagaactagtggatccATGATGAACCTAAGTGGAACTAGTG	R:atcgataagcttgatatcgaattcCTGGGAAATTAAAGCAGTGTCG
0800-BcNRT1.1-1	F:cactatagggcgaattgggtaccGTTCGCTGTTCCGCAATCTT	R:tttatgtttttggcgtcttccatCATGTGCAATAATTTCACTTTCACA
0800-BcNRT1.1-2	F:cactatagggcgaattgggtaccCCTACCACCAGTTCTTTTAAAG	R:tttatgtttttggcgtcttccatGGGGACAGTGGTTTACAAGC

## Sheet: Subcellular Localization and Ar
Gene	Forward primer（5′–3′）	Reverse primer（5′–3′）
pBI121-BcGRF8-GFP	F: gagaacacgggggactctagaATGATGAACCTAAGTGGAACTAGTG	F: ggactgaccacccggggatccTTCAGCTACCTGGGAAATTAAAG
