# Supplementary material for: Genome-wide identification of BcGRF genes in flowering Chinese cabbage and preliminary functional analysis of BcGRF8 in nitrogen metabolism
Source: Front Plant Sci. 2023 Mar 9;14:1144748. doi: 10.3389/fpls.2023.1144748 (PMC10034182; doi:10.3389/fpls.2023.1144748)
Supplement: Supplementary file 4 [file Table_3.xlsx]

## Sheet: Nutrient solution formula
A. The flowering Chinese cabbage nutrient solution was as follows: (mM)
NaNO3	4.0 mM	Fe-EDTA	0.1 mM
KH2PO4	1.0 mM	H3BO3	50 μM
KCl	2.0 mM	MnSO4	12 μM
MgSO4	1.0 mM	ZnC12	1 μM
CaCl2	0.5 mM	CuSO4	1 μM
-	-	Na2MoO4	0.2 μM
B. The Arabidopsis nutrient solution was as follows: (mg/L)
CaCl2	332.2	NaMo04.2H20	0.25
MgSO4	180.7	KI	0.83
KHPO4	170	ZnSO4.7H2O	8.6
KCl	1401.04	Glycine	2
H3BO。	6.2	moy-Inositol	100
CoCl2.6H20	0.025	Nicotinic acid	0.5
CuSO4.5H20	0.025	Pyridoxine HC1	0.5
FeNaEDTA	36.7	Thiamine HC1	0.1
MnSO4.H2O	16.9	KNO3	-
