# Supplementary material for: Genome-wide identification of BcGRF genes in flowering Chinese cabbage and preliminary functional analysis of BcGRF8 in nitrogen metabolism
Source: Front Plant Sci. 2023 Mar 9;14:1144748. doi: 10.3389/fpls.2023.1144748 (PMC10034182; doi:10.3389/fpls.2023.1144748)
Supplement: Supplementary file 5 [file Table_4.xlsx]

## Sheet: Sheet1
Motif sequences identified in BcGRF genes, using the MEME tool.
id="GGRGAMDPEPGRCRRTDGKKWRCSR" alt="MEME-1" length="25" nsites="18" evalue="6.1e-323">
id="AQWQELELQALIYKYMLAGVPVPQELLLPIKKSLFHS" alt="MEME-2" length="37" nsites="18" evalue="1.1e-361">
id="DVVPDQKYCERHIHRGRNRSRKPVET" alt="MEME-3" length="26" nsites="16" evalue="1.4e-231">
id="QQQNESEEQSSATKIPKHFFDQIQSQTAT" alt="MEME-4" length="29" nsites="10" evalue="3.8e-080">
id="CNEEEEANMINNNNNEKEQQQNMNWWSSGGNDYNMGGPLAE" alt="MEME-5" length="41" nsites="4" evalue="3.6e-059">
id="DDGHILRHFFDDWPRSSDSTSSP" alt="MEME-6" length="23" nsites="6" evalue="1.4e-046">
id="ATNAASSFVLGEKLGQGPDNLFFSSSSSHSSTQLLHLNSHQSCSSEMKQE" alt="MEME-7" length="50" nsites="4" evalue="5.1e-053">
id="ATALPLFVPEPTSSKSFSCF" alt="MEME-8" length="20" nsites="7" evalue="2.6e-033">
id="THLSISMPGNPSSDVSLKLST" alt="MEME-9" length="21" nsites="6" evalue="1.6e-030">
id="MDLQLKQW" alt="MEME-10"length="8" nsites="7" evalue="1.4e-029">
